# Supplementary material for: Widening of Dynamic Detection Range in Real-Time Angular-Interrogation Surface Plasmon Resonance Biosensor Based on Anisotropic Van Der Waals Heterojunction
Source: Biosensors (Basel). 2024 Dec 8;14(12):601. doi: 10.3390/bios14120601 (PMC11674669; doi:10.3390/bios14120601)
Supplement: Supplementary file 1 [file biosensors-14-00601-s001.zip]

Archive with 1 entries (1 files):
- biosensors-3291962-supplementary.pdf
